# Supplementary material for: Antimicrobial Properties of Bacillus Probiotics as Animal Growth Promoters
Source: Antibiotics (Basel). 2023 Feb 17;12(2):407. doi: 10.3390/antibiotics12020407 (PMC9952206; doi:10.3390/antibiotics12020407)
Supplement: Supplementary file 1 [file antibiotics-12-00407-s001.zip]

Archive with 1 entries (1 files):
- antibiotics-2217155-supplementary.pdf
